# Supplementary material for: Molecular Effects of Iodine-Biofortified Lettuce in Human Gastrointestinal Cancer Cells
Source: Nutrients. 2022 Oct 14;14(20):4287. doi: 10.3390/nu14204287 (PMC9607317; doi:10.3390/nu14204287)
Supplement: Supplementary file 1 [file nutrients-14-04287-s001.zip]

Archive with 1 entries (1 files):
- nutrients-1950076-supplementary.pdf
